# Supplementary material for: Combining Physicochemical and Evolutionary Information for Protein Contact Prediction
Source: PLoS One. 2014 Oct 22;9(10):e108438. doi: 10.1371/journal.pone.0108438 (PMC4206277; doi:10.1371/journal.pone.0108438)
Supplement: File S2 — Dataset S1, Proteins used for training of EPC-map. Dataset S2, Proteins used for validation of EPC-map. Dataset S3, Proteins from CASP10 used for validation of EPC-map. Dataset S4, Proteins from CASP10 containing at least one FM or FM/TBM domain. Dataset S5, Proteins from CASP9 and CASP10 containing only FM or FM/TBM domains. Dataset S6, The D329 data set contains proteins from literature that are used to access contact prediction performance. Dataset S7, The SVMCON_test data set contains proteins from literature that are used to access contact prediction performance. (GZ) [file pone.0108438.s002.gz]

Archive with 7 entries (7 files):
- Dataset S1: Proteins used for training of EPC-map
- Dataset S2: Proteins used for validation of EPC-map
- Dataset S3: Proteins from CASP10 used for validation of EPC-map
- Dataset S4: Proteins from CASP10 containing at least one FM or FM_TBM domain
- Dataset S5: Proteins from CASP9 and CASP10 containing only FM or FM_TBM domains
- Dataset S6: The D329 data set contains proteins from literature that are used to access contact prediction performance
- Dataset S7: The SVMCON_test data set contains proteins from literature that are used to access contact prediction performance
