# Supplementary material for: Combining Physicochemical and Evolutionary Information for Protein Contact Prediction
Source: PLoS One. 2014 Oct 22;9(10):e108438. doi: 10.1371/journal.pone.0108438 (PMC4206277; doi:10.1371/journal.pone.0108438)
Supplement: File S2 — Dataset S1, Proteins used for training of EPC-map. Dataset S2, Proteins used for validation of EPC-map. Dataset S3, Proteins from CASP10 used for validation of EPC-map. Dataset S4, Proteins from CASP10 containing at least one FM or FM/TBM domain. Dataset S5, Proteins from CASP9 and CASP10 containing only FM or FM/TBM domains. Dataset S6, The D329 data set contains proteins from literature that are used to access contact prediction performance. Dataset S7, The SVMCON_test data set contains proteins from literature that are used to access contact prediction performance. (GZ) [file pone.0108438.s002.gz › Dataset S1: Proteins used for training of EPC-map]

4g7xA
2gpiA
3t7zA
1tifA
3tekA
3oizA
2wtpA
2i9xA
1wn2A
3zr8X
1nz0A
2ejxA
4e5xG
1seiA
3eipA
2qq4A
3d7aA
1gvjA
2e6xA
3rmqA
4b6iA
1ucsA
1utgA
2vh3A
2pwwA
1z2uA
3m1xA
1ufyA
4ew7A
2qskA
1k6kA
3nphB
3ag3E
1p57A
3idfA
3ct6A
1srvA
2fhzA
2ia7A
2tgiA
1t1dA
2ehpA
1hufA
2v33A
1bz4A
1c1lA
1ifrA
3r2cA
1kptA
2rbgA
1bm8A
3eerA
1pqhA
2dsyA
1ygtA
3owrA
2f60K
1q9uA
1v74B
2xw6A
1f39A
1dtdB
1oa8A
1wlzA
2rjiA
1gakA
2sicI
2xetA
1xs0A
1dk8A
4ebgA
1j5uA
2a9iA
2d59A
2h8eA
1xw3A
2v3sA
3hi2B
3u6gA
3maoA
1r7lA
2iblA
2wzoA
3k6iA
3k7cA
2d0oB
3c5kA
2ra9A
2cxcA
1ugiA
2cwyA
1lwbA
1zt3A
2fhzB
1i71A
2z5eA
1ahoA
1ztdA
1s7zA
4e6kG
1skzA
2yskA
2v94A
2rh3A
2fj8A
1sbxA
3mswA
1yrkA
2x5cA
1sfpA
3a5pA
1gu2A
3dsoA
2qkhA
1jo0A
2uwiA
3nklA
4a94C
3ajfA
3lazA
1yu5X
2igpA
2nszA
3c0fB
2q03A
3agnA
2vlqA
2a8nA
1gvpA
1uoyA
2pstX
2fygA
3ql9A
1jiwI
2j6aA
3c8iA
2j6bA
1qj8A
3mx7A
2d48A
3eoiA
1ok0A
3qr7A
2v4xA
1i4jA
1mc2A
1dm9A
3ouvA
2dsxA
1t07A
1ezjA
3p4hA
4ubpA
2qebA
3od9A
1d0qA
2jekA
2w0gA
1hz6A
3pmcA
2ciuA
3ft1A
3dt5A
1vbwA
2pyqA
2p08A
1wwjA
1pdoA
1whzA
2pvbA
3oxpA
2vkjA
2dt4A
2xrhA
1o4wA
2hrvA
3vk6A
3ultA
2xskA
3ld7A
3qu3A
2hl7A
2endA
1p4pA
1ng6A
3tuoA
3hsaA
4exoA
1zd0A
2xdgA
4eqpA
1nepA
2ofcA
2fcjA
1f86A
3u3gA
1u9lA
1d0dA
1beaA
3apaA
3lywA
1hypA
1tuwA
2wdsA
1ej8A
3k3vA
2hf1B
2b97A
3he8A
1f46A
3g1jA
3o0gD
3bs1A
1pzwA
1wkaA
1h8pA
2x5rA
2iy2A
2xwsA
3ccdA
2ccvA
1wouA
2aydA
2inwA
1dj7A
2hngA
3db7A
4goqA
3qrlA
2oy9A
1vmhA
3oblA
3emiA
3obhA
1m2dA
1gp0A
2f6eA
1bxyA
3e9vA
2hkvA
2rffA
2dp9A
3u97A
2djfA
1u07A
3kbyA
1tfeA
1f7dA
2nwfA
3obqA
3ny3A
3nrfA
1kp6A
3tipA
2ookA
2od0A
3g2bA
3ovkA
2hc8A
1n0qA
3bqxA
4f98A
2xz8A
1oz9A
1h03P
2hbaA
1vyiA
1dp7P
2ovsA
2i5uA
3t3lA
3f6qB
2o4tA
4g9sB
3zzoA
3ga8A
1qzmA
2o0qA
3by8A
1s3cA
1vlkA
3zyhA
3tysA
1r0rI
2sakA
1zx8A
2lisA
1vccA
3kwrA
2o90A
2dqaA
3vdjA
4heiA
3le4A
2mcmA
2efvA
1j8bA
1jmvA
4e6sA
3e11A
3bv8A
3vc8A
3d7iA
3v0rA
2hinA
3oj0A
3klrA
4f55A
1ylmA
1v74A
4mt2A
2w6kA
3nohA
2cg7A
1l6pA
4dnyA
1yn3A
2iayA
3pkzA
1v30A
4dm5A
1t1jA
2quoA
1j2lA
3cjsB
1c5eA
3ol3A
2es9A
1vr7A
3njnA
3o2eA
2cx7A
3n01A
1lniA
2vn6B
2chhA
2ohwA
3upsA
3ba3A
3u28C
1ws8A
1gh9A
2lbfA
1j9iA
2hwtA
2w0nA
2e6jA
1bw3A
2dzlA
2lpmA
1ss6A
2km1A
2l0rA
2krxA
2j4mA
1cdbA
2l8oA
2l5fA
1lv3A
2kdxA
2kxsA
1wh0A
2konA
2kxyA
1y7xA
2kswA
2kmgA
2kzhA
2j8jA
1pfsA
2jmpA
1ztsA
1wjpA
1x3aA
2d9kA
2jnsA
1c3yA
1sg5A
2kptA
2gqcA
2ayyA
2lcrA
2dkyA
2llzA
2a2pA
1k8mA
1x3bA
2kyuA
2jneA
2kzxA
2k8qA
2yrgA
2jubA
2nefA
2kwqA
2kuoA
2lezA
2jr1A
1q2zA
1wwtA
2gccA
2l69A
3crdA
1y6dA
2yruA
2juoA
1j7qA
2kd2A
2k32A
2fm4A
1hx2A
2hc5A
2dogA
2llgA
2jr7A
2k4vA
3zuaA
1jt8A
1z60A
2lq6A
1f6vA
2l0cA
1wktA
2yukA
2kt7A
1p9kA
2kcdA
2k5cA
1x53A
1h8bA
1zw8A
2l1nA
1x3qA
2krtA
2aivA
1of9A
2lklA
1zo0A
2ofqA
2kvoA
1kg1A
1widA
2d8sA
1i35A
1tuzA
2l7kA
1ny4A
2k9aA
2hg7A
1jvrA
1udkA
2fkiA
2cqyA
1bb8A
2daeA
2glwA
2ljwA
2kreA
1bhuA
1sgoA
2l1iA
1wjwA
2l7yA
2k53A
2kfvA
2kl5A
1t23A
1z2fA
2bw2A
2ln8A
2ch0A
1tnsA
2lfeA
2js9A
1ghhA
1v32A
2x8nA
2levA
1fybA
1k5kA
2lioA
1xeeA
1bo9A
2rqxA
2k3dA
1g7eA
2iz3A
2bicA
2d56A
2e0gA
2lr4A
2l8kA
2jtdA
1hp8A
1jr5A
2jhbA
2ksnA
1kmxA
2jp0A
1x4tA
2d46A
1tdpA
2a7yA
2z5vA
2l9dA
2exnA
2kzbA
2ll0A
1iw4A
1qw1A
2lyxA
2kx7A
1z8sA
1g7dA
2fz0A
2kqrA
1j0tA
1fhoA
2d96A
2lsjA
1ysyA
2kz3A
2kjqA
2k5sA
1ehxA
1pulA
2eqxA
2x43S
2pjhA
1whrA
1z5fA
2jsnA
2l9jA
1defA
1kjsA
2jorA
2ikdA
2jv2A
2jvmA
1n6zA
2fmcA
1wjkA
1t50A
1ej5A
2keyA
1x52A
2l1tA
2a05A
2hi6A
2rreA
2knqA
2jyeA
2kldA
1a6sA
2hh8A
1wgwA
2e60A
1mp1A
1hywA
1snlA
2cosA
2jv8A
2kq2A
2h2mA
2a7oA
2kafA
2aboA
2ko6A
2di0A
2dn8A
1zg2A
1sb0A
1tm9A
2hbpA
2l7sA
1t0gA
1tk7A
2lboA
2fqhA
2kiaA
1brzA
1j57A
2lqkA
1tqzA
2jrmA
1jxcA
2k0mA
2llxA
1droA
2jxtA
1neqA
2jvfA
2kbzA
2l0kA
2xv9A
2cr9A
1x4pA
2lfpA
1dqcA
2kz4A
1ha8A
2hjjA
2jvwA
2kgsA
1oh1A
2dipA
2koyA
2jmkA
2kd3A
2kq9A
2nplX
2ljxA
2rrfA
2dmwA
2ejeA
2lsmA
1g2hA
2k7xA
2l48A
1wh9A
1z4hA
2oa4A
1cfeA
2cqlA
2jynA
2kutA
1te4A
1x65A
2griA
2l7pA
1o8rA
2l6oA
2laiA
1w2qA
2lu2A
1ugjA
1yuaA
2gdtA
1h9eA
2cobA
2l3oA
2jonA
1wlxA
1iqoA
2kfsA
2hgkA
2dk4A
2joeA
2cprA
2kieA
1j2mA
2bl5A
2h7aA
2jn6A
2lnvA
2hstA
1eiwA
2jx3A
2jtgA
2hf6A
1nr3A
1v95A
2gqbA
2rngA
2k87A
2rqpA
1x9lA
1jrmA
1wj7A
1jbiA
2kcaA
2k89A
2yrcA
1pqxA
1ksqA
1tleA
2eo2A
2jvuA
1ig6A
2kwpA
1abvA
2jysA
2jzfA
2f3iA
1jr6A
2kouA
2k9hA
1yxeA
2kvsA
2l25A
2llvA
2g7jA
2fj6A
2pxgA
2kvtA
2hajA
2eeeA
1hdlA
2jpnA
1eikA
1ufzA
2lhnA
2keoA
2l42A
1lpvA
1iioA
2djpA
1w6vA
2lrdA
2l32A
2kk4A
2k3oA
2jozA
1z1zA
2k4zA
2e29A
2ahqA
2gmoA
1nnvA
1rykA
2v31A
1v5rA
2ln7A
1ug7A
1vegA
2kicA
2k47A
2ghfA
2lwdA
2gjiA
2kkvA
2joxA
1n91A
1ygmA
2rrdA
2jroA
2k4eA
2k8eA
2k13X
1mknA
1aa3A
2lg7A
