# Supplementary material for: Combining Physicochemical and Evolutionary Information for Protein Contact Prediction
Source: PLoS One. 2014 Oct 22;9(10):e108438. doi: 10.1371/journal.pone.0108438 (PMC4206277; doi:10.1371/journal.pone.0108438)
Supplement: File S2 — Dataset S1, Proteins used for training of EPC-map. Dataset S2, Proteins used for validation of EPC-map. Dataset S3, Proteins from CASP10 used for validation of EPC-map. Dataset S4, Proteins from CASP10 containing at least one FM or FM/TBM domain. Dataset S5, Proteins from CASP9 and CASP10 containing only FM or FM/TBM domains. Dataset S6, The D329 data set contains proteins from literature that are used to access contact prediction performance. Dataset S7, The SVMCON_test data set contains proteins from literature that are used to access contact prediction performance. (GZ) [file pone.0108438.s002.gz › Dataset S2: Proteins used for validation of EPC-map]

2kjpA
1se7A
1couA
2xuvA
2da4A
1luzA
1u9dA
2lqlA
3sxuB
2lc0A
2z59A
3g21A
1bnoA
1ywyA
2fzpA
2lz0A
2dirA
3t7lA
1yr1A
1wi9A
3rfeA
2ko2A
3a38A
3glvA
1a1xA
2krkA
3r87A
2vlqB
3lyyA
2npbA
2k4nA
2klqA
1gh8A
2lwxA
1fadA
2l76A
2di7A
2lw6A
3goeA
1ucrA
2kcnA
1earA
2jn9A
2eqkA
2xppA
2ktaA
2eapA
1wpiA
2k8oA
2lfvA
2jmlA
1kn6A
1g03A
1eaqA
2dy8A
2l3bA
1xn6A
2lkgA
3cptA
3nzlA
1qklA
1nz9A
2ai6A
1s7iA
2cwrA
2v1nA
2ltlA
2jx0A
1oo0A
2k2bA
2owaA
1wijA
1lmiA
1xc5A
1ezgA
2p9xA
1r26A
1pucA
2nqwA
2ccqA
2qycA
2rhkA
3ffyA
2pspA
2loeA
1pcnA
2lq7A
2khqA
2kp6A
1uj8A
3ldcA
2l3uA
2h3jA
2e7mA
1c7kA 
2f9hA 
2cxyA 
3ov5A
4gioA
1wnaA 
2jspA
2d58A 
1pa4A
2o37A
2z4dA
1v66A
3nswA 
1ijyA 
3mazA
2hqsC 
3ushA 
3c9pA 
2olmA 
1zmaA 
1yd0A
2lepA
1kafA 
2dstA 
1t0yA
2jobA 
2knjA
2y78A 
2jw5A 
2kbiA
2l5vA 
2wgoA
2xfvA 
2kkxA 
3fymA
2gu3A
2cokA
3ndqA 
