# Supplementary material for: Combining Physicochemical and Evolutionary Information for Protein Contact Prediction
Source: PLoS One. 2014 Oct 22;9(10):e108438. doi: 10.1371/journal.pone.0108438 (PMC4206277; doi:10.1371/journal.pone.0108438)
Supplement: File S2 — Dataset S1, Proteins used for training of EPC-map. Dataset S2, Proteins used for validation of EPC-map. Dataset S3, Proteins from CASP10 used for validation of EPC-map. Dataset S4, Proteins from CASP10 containing at least one FM or FM/TBM domain. Dataset S5, Proteins from CASP9 and CASP10 containing only FM or FM/TBM domains. Dataset S6, The D329 data set contains proteins from literature that are used to access contact prediction performance. Dataset S7, The SVMCON_test data set contains proteins from literature that are used to access contact prediction performance. (GZ) [file pone.0108438.s002.gz › Dataset S3: Proteins from CASP10 used for validation of EPC-map]

PDBID CASP_target_ID
4fr9 T0644 
4f7a T0645 
     T0648
4f54 T0649 
4fmz T0650 
4f67 T0651 
4hq0 T0652 
4fs7 T0653 
4fo5 T0654 
2luz T0655 
2lul T0657
4fj6 T0658
4esn T0659
4fcz T0661
2lte T0662
4exr T0663
4f53 T0664
2lr8 T0665
3ux4 T0666
4fle T0667
     T0668
2ltl T0669
4fd0 T0671
4f0j T0672
4f98 T0673
4fdy T0674
2lv2 T0675
4e6f T0676
     T0677
4epz T0678
4h08 T0679
4fm3 T0680
4fxt T0681
4jq6 T0682
4ezi T0683
4ql6 T0684
4fmt T0685
4hqo T0686
4hqf T0687
4ezg T0688
4fvs T0689
4gt6 T0690
4gzv T0691
4h7n T0692
4p7c T0693
     T0694
     T0696
     T0697
     T0698
4kt7 T0699
4hfx T0700
     T0701
     T0702
4hes T0703
4hg2 T0704
4ftd T0705
     T0706
4h41 T0707
4h17 T0708
     T0709
     T0710
2m7t T0711
4gbs T0712
4h09 T0713
2lvc T0714
4c3s T0715
2ly9 T0716
4h0a T0717
4ak1 T0719
4ic1 T0720
4fk1 T0721
4fla T0722
4flb T0723
4fmr T0724
4fgm T0726
2ltm T0727
2lu7 T0729
2lz1 T0731
     T0732
4gqa T0733
4cso T0734
4g2a T0735
4l8p T0736
3td7 T0737
4is2 T0738
4oj6 T0739
     T0740
     T0741
4ghb T0742
4hyz T0743
2ymv T0744
4fmw T0745
4gpv T0746
4g5a T0747
4gl3 T0749
     T0750
2lva T0751
4gb5 T0752
4goq T0753
2lv9 T0754
4h1x T0755
4g6q T0756
4gak T0757 
     T0758

For targets with missing pdb entries, no PDB IDs are listed on the CASP website but the structures can be downloaded from the CASP web page. 
