# Supplementary material for: Combining Physicochemical and Evolutionary Information for Protein Contact Prediction
Source: PLoS One. 2014 Oct 22;9(10):e108438. doi: 10.1371/journal.pone.0108438 (PMC4206277; doi:10.1371/journal.pone.0108438)
Supplement: File S2 — Dataset S1, Proteins used for training of EPC-map. Dataset S2, Proteins used for validation of EPC-map. Dataset S3, Proteins from CASP10 used for validation of EPC-map. Dataset S4, Proteins from CASP10 containing at least one FM or FM/TBM domain. Dataset S5, Proteins from CASP9 and CASP10 containing only FM or FM/TBM domains. Dataset S6, The D329 data set contains proteins from literature that are used to access contact prediction performance. Dataset S7, The SVMCON_test data set contains proteins from literature that are used to access contact prediction performance. (GZ) [file pone.0108438.s002.gz › Dataset S4: Proteins from CASP10 containing at least one FM or FM_TBM domain]

PDBID CASP_target_ID
4fs7 T0653 
4fj6 T0658
3ux4 T0666
4ql6 T0684
4p7c T0693
4ak1 T0719
4fgm T0726
4cso T0734
4g2a T0735
3td7 T0737
4oj6 T0739
     T0740
     T0741
4g6q T0756

For targets with missing pdb entries, no PDB IDs are listed on the CASP website but the structures can be downloaded from the CASP web page. 
