# Supplementary material for: Combining Physicochemical and Evolutionary Information for Protein Contact Prediction
Source: PLoS One. 2014 Oct 22;9(10):e108438. doi: 10.1371/journal.pone.0108438 (PMC4206277; doi:10.1371/journal.pone.0108438)
Supplement: File S2 — Dataset S1, Proteins used for training of EPC-map. Dataset S2, Proteins used for validation of EPC-map. Dataset S3, Proteins from CASP10 used for validation of EPC-map. Dataset S4, Proteins from CASP10 containing at least one FM or FM/TBM domain. Dataset S5, Proteins from CASP9 and CASP10 containing only FM or FM/TBM domains. Dataset S6, The D329 data set contains proteins from literature that are used to access contact prediction performance. Dataset S7, The SVMCON_test data set contains proteins from literature that are used to access contact prediction performance. (GZ) [file pone.0108438.s002.gz › Dataset S5: Proteins from CASP9 and CASP10 containing only FM or FM_TBM domains]

PDBID CASP_target_ID
3td7A T0737
3ux4A T0666
4fs7A T0653
4g2aA T0735
2kjxA T0531
2ky4A T0553
2l06A T0555
2l3wA T0544
2xseA T0561
3n6zA T0537
3n8uA T0534
3n91A T0571
3natA T0578
3nkgA T0621
3npdA T0581
3nqkA T0500
3nrhA T0618
3nrlA T0624
3nrtA T0616
3nymA T0639
