# Supplementary material for: Combining Physicochemical and Evolutionary Information for Protein Contact Prediction
Source: PLoS One. 2014 Oct 22;9(10):e108438. doi: 10.1371/journal.pone.0108438 (PMC4206277; doi:10.1371/journal.pone.0108438)
Supplement: File S2 — Dataset S1, Proteins used for training of EPC-map. Dataset S2, Proteins used for validation of EPC-map. Dataset S3, Proteins from CASP10 used for validation of EPC-map. Dataset S4, Proteins from CASP10 containing at least one FM or FM/TBM domain. Dataset S5, Proteins from CASP9 and CASP10 containing only FM or FM/TBM domains. Dataset S6, The D329 data set contains proteins from literature that are used to access contact prediction performance. Dataset S7, The SVMCON_test data set contains proteins from literature that are used to access contact prediction performance. (GZ) [file pone.0108438.s002.gz › Dataset S6: The D329 data set contains proteins from literature that are used to access contact prediction performance]

3f4tA
3hrpA
3h2gA
3g5bA
3h1dA
3iu1B
3g8yA
2zumA
3k50A
3k0bA
3in9A
3gycA
2wjwA
2w5nA
2zq5A
3gd0A
3iupA
3i09A
3kizB
3kq5A
3gmiA
2zu9A
3kczA
3a9iA
3i2nA
3fgrB
3hl0A
3k7xA
3igfB
3k2oB
3gonA
3kc2A
3h75A
3iv3A
3ghyA
3hrqB
3etvA
3fqgA
3dyjA
3iuzA
3hdjA
2w18A
3gs9A
3h41A
3fidA
3hc1A
3g5tA
3fwkA
3icwA
3h20A
3g3rA
3ijdA
3hl1A
3hbnA
3iusA
3go5A
3hn0A
3hwpA
3ju2A
3fo8D
2wmlA
3a1cB
3emrA
3gjyA
3hp7A
3htvA
3jz0A
3fpjB
3hlzB
2zvbA
3g40A
3kwsA
2vqpA
3a1tA
3gaeA
3hc7A
3ho6A
3g1pB
3hr0A
3hrgA
3ieeA
3g3sA
2wjeA
3guxA
3kv1A
3gneA
2wk1A
3frhA
3fo5A
3hftA
2zzjA
3k1zA
3a4lB
3h1nB
3gnlA
3h8vA
3f8mA
3io3A
3gocA
3is6A
3kzpA
3g2mA
3gkhA
3h3lA
3h7jA
3kogA
3a27A
3cjjA
3khiA
3fssA
3fzyA
3d34B
3f7qA
3gf6A
2wuxA
3fhfA
3gnuP
3gdhA
3ir4A
2vrsC
3kgyA
3k4iC
3kr7A
3dxyA
3hj9A
2wjqA
3k6oA
2wglA
2w7zB
3eslB
3fd3A
3kdwA
2wwxB
3ihuA
3hn5A
3c6aA
3gmfA
2zx0A
3jwgA
3immA
3h2bB
3kh1A
3ikbA
3fjvA
3fc3A
3kdhA
3frrA
3kbgA
3frqA
3fzeA
3g2eB
3gb5A
3i57A
3kg4A
2zvyA
3h8tA
3it5A
3ffvA
3fgrA
3hynA
3igrA
2wbnA
2v57B
3f95A
3feuA
3im6A
3jtwA
3cqrA
3eo5A
3gykA
3juiA
3kbqB
3h6qA
3kmiA
3jxsA
3fj2A
3jx9A
3gwiA
3gqhA
3h05B
3h95A
3ha9A
3fqmA
3ihtA
3gbwA
3fncB
2vxtI
2zycA
3ga4A
3hpcX
3imkA
3f4mA
3f59D
3fuyB
2wcqA
2wfoA
2wkoA
3g16A
3gxgA
3h6rA
3jrnA
2vxzA
2w3gA
3fhvA
3gk6A
3jzzA
3fw2A
3h4yA
3k0zA
3hiuD
3ijmA
3g13A
3ggqA
3gy9A
3kolA
3i24A
3inoA
3eqtB
3fdqA
3fpwA
3gzrA
3ivvA
3kkgA
3h87B
3fm5B
3fwzA
3g7pA
3ilxA
3k6qA
3kf6A
2w9yA
3fljA
3gp4A
3fm2A
3ggnB
3fk8A
3f8kA
3ey7A
3fkeB
3g5jA
3gbyA
3kkbB
2wfwB
3ehgA
3g0kA
3hx8A
3hzpA
3k2vA
3knvA
3kk4A
2wg7A
3jtfB
3iqtA
3a07B
3fpnA
3h7hA
3h3hB
3fl2A
3fq4B
3h79A
3iduA
2wb6A
3enuA
3fkaB
3hk4A
3imoA
2wciA
3e9tB
3gwnA
3ju3A
2wweA
3d1bA
3g98A
3hh1A
3fxhA
3h8zA
3iv4A
3f62A
3iuoB
3a4cA
3cc0A
3h9wA
3hzeA
3kf6B
3fg8A
3fajA
3ie4A
3fmbA
3glaB
2w50A
3gxwC
2zyzC
2w7nB
2wt8A
3h7hB
3ipjA
3ju0A
3fpnB
3fybA
3cnrB
3hrlA
3fdrA
3iwfB
3kojB
3i84B
3jxoB
2zkzC
2zrrA
3f2eA
3fblA
3iuwB
3ig9B
3h36A
3i31A
3ibwA
3ggmA
3htuA
3hm5A
3kdeC
2w8xA
3d2wA
3hz7A
3a1gA
3ipfA
3eyiB
3fghA
3ka5B
3h6pC
3g36A
