# Supplementary material for: Combining Physicochemical and Evolutionary Information for Protein Contact Prediction
Source: PLoS One. 2014 Oct 22;9(10):e108438. doi: 10.1371/journal.pone.0108438 (PMC4206277; doi:10.1371/journal.pone.0108438)
Supplement: File S2 — Dataset S1, Proteins used for training of EPC-map. Dataset S2, Proteins used for validation of EPC-map. Dataset S3, Proteins from CASP10 used for validation of EPC-map. Dataset S4, Proteins from CASP10 containing at least one FM or FM/TBM domain. Dataset S5, Proteins from CASP9 and CASP10 containing only FM or FM/TBM domains. Dataset S6, The D329 data set contains proteins from literature that are used to access contact prediction performance. Dataset S7, The SVMCON_test data set contains proteins from literature that are used to access contact prediction performance. (GZ) [file pone.0108438.s002.gz › Dataset S7: The SVMCON_test data set contains proteins from literature that are used to access contact prediction performance]

1ig5A
1hxiA
1sknP
1elrA
1e29A
1ctjA
1j75A
1ecaA
1fioA
1c75A
1hcrA
1qjpA
1d2sA
1cqyA
1bmgA
1maiA
1amxA
1g3pA
1rsyA
1whiA
1he7A 
1mwpA
1qgvA
1dbuA
1xerA
1jsfA
1dzoA
1grjA
1mscA
1cewI
1vhhA
1buoA
1g2rA
1e9mA
1e87A 
1h9oA
1idoA
1chdA
1fueA
1cxqA
1f4pA
1es8A
1dmgA
1a1hA
9wgaB
2madL
1ejgA
